# Supplementary material for: Rapid Detection of Antimicrobial Resistance Genes in Critically Ill Children Using a Custom TaqMan Array Card
Source: Antibiotics (Basel). 2023 Dec 5;12(12):1701. doi: 10.3390/antibiotics12121701 (PMC10740637; doi:10.3390/antibiotics12121701)
Supplement: Supplementary file 1 [file antibiotics-12-01701-s001.zip]

Archive with 1 entries (1 files):
- antibiotics-2722867-supplementary.pdf
